# Supplementary material for: An unusual stereoretentive 1,3-quaternary carbon shift resulting in an enantioselective RhII-catalyzed formal [4+1]-cycloaddition between diazo compounds and vinyl ketenes
Source: Chem Sci. 2018 Feb 19;9(12):3221–6. doi: 10.1039/c8sc00020d (PMC5931190; doi:10.1039/c8sc00020d)
Supplement: Supplementary file 2 [file SC-009-C8SC00020D-s002.cif]

# Electronic Supplementary Material (ESI) for Chemical Science.
# This journal is © The Royal Society of Chemistry 2018

####################################################################### 
# 
# This file contains crystal structure data downloaded from the 
# Cambridge Structural Database (CSD) hosted by the Cambridge 
# Crystallographic Data Centre (CCDC).
# 
# Full information about CCDC data access policies and citation 
# guidelines are available at http://www.ccdc.cam.ac.uk/access/V1 
# 
# Audit and citation data items may have been added by the CCDC. 
# Please retain this information to preserve the provenance of 
# this file and to allow appropriate attribution of the data. 
# 
#######################################################################

data_kr565-a
_database_code_depnum_ccdc_archive 'CCDC 1557297'
_audit_update_record             
;
2017-06-20 deposited with the CCDC.
2018-02-19 downloaded from the CCDC.
;

_audit_creation_method           SHELXL-2014/7
_shelx_SHELXL_version_number     2014/7
_chemical_name_systematic        ?
_chemical_name_common            ?
_chemical_melting_point          ?
_chemical_formula_moiety         'C22 H23 N O2 Si'
_chemical_formula_sum            'C22 H23 N O2 Si'
_chemical_formula_weight         361.50

loop_
_atom_type_symbol
_atom_type_description
_atom_type_scat_dispersion_real
_atom_type_scat_dispersion_imag
_atom_type_scat_source
C C 0.0181 0.0091 'International Tables Vol C Tables 4.2.6.8 and 6.1.1.4'
H H 0.0000 0.0000 'International Tables Vol C Tables 4.2.6.8 and 6.1.1.4'
N N 0.0311 0.0180 'International Tables Vol C Tables 4.2.6.8 and 6.1.1.4'
O O 0.0492 0.0322 'International Tables Vol C Tables 4.2.6.8 and 6.1.1.4'
Si Si 0.2541 0.3302 'International Tables Vol C Tables 4.2.6.8 and 6.1.1.4'

_space_group_crystal_system      monoclinic
_space_group_IT_number           4
_space_group_name_H-M_alt        'P 21'
_space_group_name_Hall           'P 2yb'

_shelx_space_group_comment       
;
The symmetry employed for this shelxl refinement is uniquely defined
by the following loop, which should always be used as a source of
symmetry information in preference to the above space-group names.
They are only intended as comments.
;

loop_
_space_group_symop_operation_xyz
'x, y, z'
'-x, y+1/2, -z'

_cell_length_a                   10.4794(8)
_cell_length_b                   7.0464(6)
_cell_length_c                   13.4791(10)
_cell_angle_alpha                90
_cell_angle_beta                 100.094(5)
_cell_angle_gamma                90
_cell_volume                     979.92(13)
_cell_formula_units_Z            2
_cell_measurement_temperature    120(2)
_cell_measurement_reflns_used    3951
_cell_measurement_theta_min      3.331
_cell_measurement_theta_max      71.976

_exptl_crystal_description       block
_exptl_crystal_colour            colorless
_exptl_crystal_density_meas      ?
_exptl_crystal_density_method    ?
_exptl_crystal_density_diffrn    1.235
_exptl_crystal_F_000             390
_exptl_transmission_factor_min   0.7921
_exptl_transmission_factor_max   0.8940
_exptl_crystal_size_max          0.198
_exptl_crystal_size_mid          0.175
_exptl_crystal_size_min          0.118
_exptl_absorpt_coefficient_mu    1.173
_shelx_estimated_absorpt_T_min   0.801
_shelx_estimated_absorpt_T_max   0.874
_exptl_absorpt_correction_type   multi-scan
_exptl_absorpt_correction_T_min  ?
_exptl_absorpt_correction_T_max  ?
_exptl_absorpt_process_details   'SADABS (Krause et al. 2015)'
_exptl_absorpt_special_details   ?
_diffrn_ambient_temperature      120(2)
_diffrn_radiation_wavelength     1.54178
_diffrn_radiation_type           CuK\a
_diffrn_radiation_source         'Incoatec micro-focus'
_diffrn_radiation_monochromator  'MONTEL Multi-layer'
_diffrn_measurement_device_type  'Bruker APEX-II'
_diffrn_measurement_method       ?
_diffrn_detector_area_resol_mean ?
_diffrn_reflns_number            21771
_diffrn_reflns_av_unetI/netI     0.0572
_diffrn_reflns_av_R_equivalents  0.0979
_diffrn_reflns_limit_h_min       -12
_diffrn_reflns_limit_h_max       12
_diffrn_reflns_limit_k_min       -8
_diffrn_reflns_limit_k_max       8
_diffrn_reflns_limit_l_min       -16
_diffrn_reflns_limit_l_max       16
_diffrn_reflns_theta_min         3.330
_diffrn_reflns_theta_max         72.241
_diffrn_reflns_theta_full        67.679
_diffrn_measured_fraction_theta_max 0.999
_diffrn_measured_fraction_theta_full 0.998
_diffrn_reflns_Laue_measured_fraction_max 0.999
_diffrn_reflns_Laue_measured_fraction_full 0.998
_diffrn_reflns_point_group_measured_fraction_max 0.997
_diffrn_reflns_point_group_measured_fraction_full 0.998
_reflns_number_total             3869
_reflns_number_gt                3398
_reflns_threshold_expression     'I > 2\s(I)'
_reflns_Friedel_coverage         0.841
_reflns_Friedel_fraction_max     0.996
_reflns_Friedel_fraction_full    0.998

_reflns_special_details          
;
 Reflections were merged by SHELXL according to the crystal
 class for the calculation of statistics and refinement.
 
 _reflns_Friedel_fraction is defined as the number of unique
 Friedel pairs measured divided by the number that would be
 possible theoretically, ignoring centric projections and
 systematic absences.
;

_computing_data_collection       'Bruker APEX-3 (Bruker, 2015)'
_computing_cell_refinement       'Bruker SAINT (Bruker, 2015)'
_computing_data_reduction        'Bruker SAINT (Bruker, 2015)'
_computing_structure_solution    'SHELXT (Sheldrick, 2015)'
_computing_structure_refinement  'SHELXL-2014 (Sheldrick, 2015)'
_computing_molecular_graphics    'OLEX2 (Dolomanov et al., 2010)'
_computing_publication_material  'CIFTAB (Sheldrick, 2008)'
_refine_special_details          ?
_refine_ls_structure_factor_coef Fsqd
_refine_ls_matrix_type           full
_refine_ls_weighting_scheme      calc
_refine_ls_weighting_details     
'w=1/[\s^2^(Fo^2^)+(0.1164P)^2^] where P=(Fo^2^+2Fc^2^)/3'
_atom_sites_solution_primary     vecmap
_atom_sites_solution_secondary   difmap+
_atom_sites_solution_hydrogens   geom
_refine_ls_hydrogen_treatment    constr
_refine_ls_extinction_method     none
_refine_ls_extinction_coef       .
_refine_ls_abs_structure_details 
;
 Flack x determined using 1249 quotients [(I+)-(I-)]/[(I+)+(I-)]
 (Parsons, Flack and Wagner, Acta Cryst. B69 (2013) 249-259).
;
_refine_ls_abs_structure_Flack   -0.01(4)
_chemical_absolute_configuration ad
_refine_ls_number_reflns         3869
_refine_ls_number_parameters     239
_refine_ls_number_restraints     1
_refine_ls_R_factor_all          0.0774
_refine_ls_R_factor_gt           0.0596
_refine_ls_wR_factor_ref         0.2024
_refine_ls_wR_factor_gt          0.1657
_refine_ls_goodness_of_fit_ref   1.269
_refine_ls_restrained_S_all      1.269
_refine_ls_shift/su_max          0.000
_refine_ls_shift/su_mean         0.000

loop_
_atom_site_label
_atom_site_type_symbol
_atom_site_fract_x
_atom_site_fract_y
_atom_site_fract_z
_atom_site_U_iso_or_equiv
_atom_site_adp_type
_atom_site_occupancy
_atom_site_site_symmetry_order
_atom_site_calc_flag
_atom_site_refinement_flags_posn
_atom_site_refinement_flags_adp
_atom_site_refinement_flags_occupancy
_atom_site_disorder_assembly
_atom_site_disorder_group
Si1 Si 0.43987(13) 0.5779(2) 0.17725(10) 0.0321(4) Uani 1 1 d . . . . .
O1 O 1.0223(4) 0.7060(6) 0.2383(3) 0.0410(9) Uani 1 1 d . . . . .
O2 O 0.6056(4) 0.2012(7) 0.3387(3) 0.0488(11) Uani 1 1 d . . . . .
N1 N 1.0238(4) 0.6380(7) 0.4066(3) 0.0343(10) Uani 1 1 d . . . . .
C1 C 0.9330(5) 0.6305(7) 0.4700(4) 0.0333(11) Uani 1 1 d . . . . .
C2 C 0.9658(5) 0.6758(8) 0.3081(4) 0.0347(11) Uani 1 1 d . . . . .
C3 C 0.8222(5) 0.6779(8) 0.3079(4) 0.0330(11) Uani 1 1 d . . . . .
C4 C 0.8068(5) 0.6556(8) 0.4151(4) 0.0326(11) Uani 1 1 d . . . . .
C5 C 0.7024(5) 0.6583(8) 0.4633(4) 0.0365(12) Uani 1 1 d . . . . .
H5 H 0.6175 0.6779 0.4263 0.044 Uiso 1 1 calc R U . . .
C6 C 0.7220(6) 0.6316(8) 0.5684(4) 0.0391(13) Uani 1 1 d . . . . .
H6 H 0.6502 0.6296 0.6028 0.047 Uiso 1 1 calc R U . . .
C7 C 0.8477(6) 0.6082(9) 0.6219(4) 0.0421(13) Uani 1 1 d . . . . .
H7 H 0.8603 0.5924 0.6929 0.051 Uiso 1 1 calc R U . . .
C8 C 0.9539(6) 0.6074(8) 0.5743(4) 0.0375(12) Uani 1 1 d . . . . .
H8 H 1.0389 0.5915 0.6116 0.045 Uiso 1 1 calc R U . . .
C9 C 0.7292(5) 0.5870(8) 0.2177(3) 0.0299(10) Uani 1 1 d . . . . .
C10 C 0.7387(5) 0.7981(8) 0.2276(4) 0.0354(12) Uani 1 1 d . . . . .
H10A H 0.6642 0.8662 0.2471 0.042 Uiso 1 1 calc R U . . .
H10B H 0.7831 0.8672 0.1795 0.042 Uiso 1 1 calc R U . . .
C11 C 0.7913(5) 0.4849(8) 0.1391(4) 0.0308(10) Uani 1 1 d . . . . .
C12 C 0.8452(5) 0.3063(9) 0.1613(4) 0.0357(12) Uani 1 1 d . . . . .
H12 H 0.8459 0.2526 0.2260 0.043 Uiso 1 1 calc R U . . .
C13 C 0.8981(6) 0.2062(9) 0.0900(4) 0.0400(12) Uani 1 1 d . . . . .
H13 H 0.9351 0.0846 0.1062 0.048 Uiso 1 1 calc R U . . .
C14 C 0.8974(5) 0.2830(10) -0.0059(4) 0.0391(12) Uani 1 1 d . . . . .
H14 H 0.9332 0.2144 -0.0552 0.047 Uiso 1 1 calc R U . . .
C15 C 0.8435(5) 0.4609(9) -0.0274(4) 0.0381(13) Uani 1 1 d . . . . .
H15 H 0.8425 0.5144 -0.0922 0.046 Uiso 1 1 calc R U . . .
C16 C 0.7906(5) 0.5631(9) 0.0444(4) 0.0346(11) Uani 1 1 d . . . . .
H16 H 0.7545 0.6853 0.0285 0.042 Uiso 1 1 calc R U . . .
C17 C 0.6060(5) 0.4939(8) 0.2381(4) 0.0297(10) Uani 1 1 d . . . . .
C18 C 0.6091(5) 0.3391(8) 0.2914(4) 0.0341(11) Uani 1 1 d . . . . .
C19 C 0.3235(6) 0.3836(10) 0.1854(5) 0.0440(14) Uani 1 1 d . . . . .
H19A H 0.3529 0.2680 0.1557 0.066 Uiso 1 1 calc R U . . .
H19B H 0.2379 0.4195 0.1485 0.066 Uiso 1 1 calc R U . . .
H19C H 0.3181 0.3601 0.2562 0.066 Uiso 1 1 calc R U . . .
C20 C 0.4480(6) 0.6399(10) 0.0447(5) 0.0461(15) Uani 1 1 d . . . . .
H20A H 0.5183 0.7311 0.0434 0.069 Uiso 1 1 calc R U . . .
H20B H 0.3656 0.6964 0.0127 0.069 Uiso 1 1 calc R U . . .
H20C H 0.4645 0.5249 0.0080 0.069 Uiso 1 1 calc R U . . .
C21 C 0.3905(6) 0.7882(10) 0.2453(5) 0.0452(14) Uani 1 1 d . . . . .
H21A H 0.4049 0.7619 0.3178 0.068 Uiso 1 1 calc R U . . .
H21B H 0.2985 0.8149 0.2215 0.068 Uiso 1 1 calc R U . . .
H21C H 0.4423 0.8984 0.2324 0.068 Uiso 1 1 calc R U . . .
C22 C 1.1630(5) 0.6300(8) 0.4398(4) 0.0390(13) Uani 1 1 d . . . . .
H22A H 1.2063 0.6305 0.3810 0.058 Uiso 1 1 calc R U . . .
H22B H 1.1855 0.5136 0.4787 0.058 Uiso 1 1 calc R U . . .
H22C H 1.1912 0.7405 0.4822 0.058 Uiso 1 1 calc R U . . .

loop_
_atom_site_aniso_label
_atom_site_aniso_U_11
_atom_site_aniso_U_22
_atom_site_aniso_U_33
_atom_site_aniso_U_23
_atom_site_aniso_U_13
_atom_site_aniso_U_12
Si1 0.0311(7) 0.0320(7) 0.0330(7) 0.0008(6) 0.0048(5) 0.0013(6)
O1 0.037(2) 0.050(2) 0.0369(19) -0.0038(18) 0.0090(15) -0.0091(18)
O2 0.048(2) 0.040(2) 0.058(2) 0.013(2) 0.0083(19) -0.0018(19)
N1 0.033(2) 0.032(2) 0.036(2) -0.0006(18) 0.0021(17) -0.0017(17)
C1 0.040(3) 0.022(2) 0.037(3) -0.0027(19) 0.004(2) -0.0034(19)
C2 0.039(3) 0.031(3) 0.034(2) -0.004(2) 0.005(2) -0.008(2)
C3 0.037(3) 0.034(3) 0.029(2) -0.003(2) 0.0069(19) -0.005(2)
C4 0.039(3) 0.028(2) 0.031(2) -0.004(2) 0.006(2) -0.005(2)
C5 0.041(3) 0.033(3) 0.035(3) -0.005(2) 0.008(2) -0.005(2)
C6 0.051(3) 0.038(3) 0.032(3) -0.001(2) 0.017(2) -0.004(2)
C7 0.059(3) 0.038(3) 0.030(2) -0.003(2) 0.009(2) -0.005(3)
C8 0.046(3) 0.031(3) 0.034(2) 0.000(2) 0.001(2) 0.000(2)
C9 0.030(2) 0.031(2) 0.027(2) 0.000(2) 0.0013(17) 0.000(2)
C10 0.041(3) 0.033(3) 0.034(3) -0.001(2) 0.008(2) -0.001(2)
C11 0.030(2) 0.033(3) 0.029(2) -0.004(2) 0.0028(18) -0.005(2)
C12 0.035(3) 0.039(3) 0.032(2) 0.002(2) 0.004(2) 0.001(2)
C13 0.037(3) 0.044(3) 0.040(3) 0.000(2) 0.008(2) 0.000(2)
C14 0.031(3) 0.049(3) 0.040(3) -0.008(3) 0.013(2) -0.004(2)
C15 0.032(3) 0.052(4) 0.029(2) 0.000(2) 0.004(2) -0.011(2)
C16 0.035(2) 0.039(3) 0.029(2) 0.002(2) 0.0039(19) -0.006(2)
C17 0.030(2) 0.029(2) 0.030(2) -0.0010(19) 0.0033(18) 0.004(2)
C18 0.030(2) 0.032(3) 0.039(3) 0.002(2) 0.002(2) 0.004(2)
C19 0.033(3) 0.050(4) 0.046(3) 0.006(3) 0.001(2) -0.009(3)
C20 0.046(3) 0.051(4) 0.043(3) 0.011(3) 0.013(2) 0.015(3)
C21 0.041(3) 0.046(3) 0.049(3) -0.011(3) 0.010(3) 0.011(3)
C22 0.032(3) 0.037(3) 0.047(3) 0.000(2) 0.002(2) -0.002(2)

_geom_special_details            
;
 All esds (except the esd in the dihedral angle between two l.s. planes)
 are estimated using the full covariance matrix.  The cell esds are taken
 into account individually in the estimation of esds in distances, angles
 and torsion angles; correlations between esds in cell parameters are only
 used when they are defined by crystal symmetry.  An approximate (isotropic)
 treatment of cell esds is used for estimating esds involving l.s. planes.
;

loop_
_geom_bond_atom_site_label_1
_geom_bond_atom_site_label_2
_geom_bond_distance
_geom_bond_site_symmetry_2
_geom_bond_publ_flag
Si1 C19 1.850(6) . ?
Si1 C20 1.856(6) . ?
Si1 C21 1.863(6) . ?
Si1 C17 1.885(5) . ?
O1 C2 1.215(7) . ?
O2 C18 1.167(7) . ?
N1 C2 1.385(7) . ?
N1 C1 1.387(7) . ?
N1 C22 1.450(6) . ?
C1 C8 1.395(7) . ?
C1 C4 1.409(7) . ?
C2 C3 1.505(8) . ?
C3 C4 1.490(7) . ?
C3 C10 1.523(7) . ?
C3 C9 1.556(7) . ?
C4 C5 1.367(8) . ?
C5 C6 1.409(7) . ?
C5 H5 0.9500 . ?
C6 C7 1.395(8) . ?
C6 H6 0.9500 . ?
C7 C8 1.378(8) . ?
C7 H7 0.9500 . ?
C8 H8 0.9500 . ?
C9 C10 1.495(8) . ?
C9 C17 1.516(7) . ?
C9 C11 1.517(7) . ?
C10 H10A 0.9900 . ?
C10 H10B 0.9900 . ?
C11 C16 1.390(7) . ?
C11 C12 1.390(8) . ?
C12 C13 1.384(8) . ?
C12 H12 0.9500 . ?
C13 C14 1.400(8) . ?
C13 H13 0.9500 . ?
C14 C15 1.384(9) . ?
C14 H14 0.9500 . ?
C15 C16 1.396(8) . ?
C15 H15 0.9500 . ?
C16 H16 0.9500 . ?
C17 C18 1.303(8) . ?
C19 H19A 0.9800 . ?
C19 H19B 0.9800 . ?
C19 H19C 0.9800 . ?
C20 H20A 0.9800 . ?
C20 H20B 0.9800 . ?
C20 H20C 0.9800 . ?
C21 H21A 0.9800 . ?
C21 H21B 0.9800 . ?
C21 H21C 0.9800 . ?
C22 H22A 0.9800 . ?
C22 H22B 0.9800 . ?
C22 H22C 0.9800 . ?

loop_
_geom_angle_atom_site_label_1
_geom_angle_atom_site_label_2
_geom_angle_atom_site_label_3
_geom_angle
_geom_angle_site_symmetry_1
_geom_angle_site_symmetry_3
_geom_angle_publ_flag
C19 Si1 C20 111.9(3) . . ?
C19 Si1 C21 108.5(3) . . ?
C20 Si1 C21 110.5(3) . . ?
C19 Si1 C17 108.1(3) . . ?
C20 Si1 C17 107.3(3) . . ?
C21 Si1 C17 110.5(2) . . ?
C2 N1 C1 111.4(4) . . ?
C2 N1 C22 123.5(5) . . ?
C1 N1 C22 124.7(4) . . ?
N1 C1 C8 128.5(5) . . ?
N1 C1 C4 110.7(4) . . ?
C8 C1 C4 120.7(5) . . ?
O1 C2 N1 125.8(5) . . ?
O1 C2 C3 128.3(5) . . ?
N1 C2 C3 105.9(5) . . ?
C4 C3 C2 106.0(4) . . ?
C4 C3 C10 126.9(5) . . ?
C2 C3 C10 117.1(5) . . ?
C4 C3 C9 123.7(5) . . ?
C2 C3 C9 119.1(4) . . ?
C10 C3 C9 58.1(3) . . ?
C5 C4 C1 120.5(5) . . ?
C5 C4 C3 133.7(5) . . ?
C1 C4 C3 105.7(5) . . ?
C4 C5 C6 119.2(5) . . ?
C4 C5 H5 120.4 . . ?
C6 C5 H5 120.4 . . ?
C7 C6 C5 119.6(5) . . ?
C7 C6 H6 120.2 . . ?
C5 C6 H6 120.2 . . ?
C8 C7 C6 121.8(5) . . ?
C8 C7 H7 119.1 . . ?
C6 C7 H7 119.1 . . ?
C7 C8 C1 118.2(5) . . ?
C7 C8 H8 120.9 . . ?
C1 C8 H8 120.9 . . ?
C10 C9 C17 117.4(5) . . ?
C10 C9 C11 120.3(5) . . ?
C17 C9 C11 113.9(5) . . ?
C10 C9 C3 59.9(3) . . ?
C17 C9 C3 118.2(4) . . ?
C11 C9 C3 117.0(4) . . ?
C9 C10 C3 62.1(3) . . ?
C9 C10 H10A 117.6 . . ?
C3 C10 H10A 117.6 . . ?
C9 C10 H10B 117.6 . . ?
C3 C10 H10B 117.6 . . ?
H10A C10 H10B 114.6 . . ?
C16 C11 C12 119.5(5) . . ?
C16 C11 C9 121.3(5) . . ?
C12 C11 C9 119.2(5) . . ?
C13 C12 C11 120.7(5) . . ?
C13 C12 H12 119.7 . . ?
C11 C12 H12 119.7 . . ?
C12 C13 C14 120.4(6) . . ?
C12 C13 H13 119.8 . . ?
C14 C13 H13 119.8 . . ?
C15 C14 C13 118.6(6) . . ?
C15 C14 H14 120.7 . . ?
C13 C14 H14 120.7 . . ?
C14 C15 C16 121.3(5) . . ?
C14 C15 H15 119.4 . . ?
C16 C15 H15 119.4 . . ?
C11 C16 C15 119.6(6) . . ?
C11 C16 H16 120.2 . . ?
C15 C16 H16 120.2 . . ?
C18 C17 C9 121.5(5) . . ?
C18 C17 Si1 115.7(4) . . ?
C9 C17 Si1 122.4(4) . . ?
O2 C18 C17 176.8(6) . . ?
Si1 C19 H19A 109.5 . . ?
Si1 C19 H19B 109.5 . . ?
H19A C19 H19B 109.5 . . ?
Si1 C19 H19C 109.5 . . ?
H19A C19 H19C 109.5 . . ?
H19B C19 H19C 109.5 . . ?
Si1 C20 H20A 109.5 . . ?
Si1 C20 H20B 109.5 . . ?
H20A C20 H20B 109.5 . . ?
Si1 C20 H20C 109.5 . . ?
H20A C20 H20C 109.5 . . ?
H20B C20 H20C 109.5 . . ?
Si1 C21 H21A 109.5 . . ?
Si1 C21 H21B 109.5 . . ?
H21A C21 H21B 109.5 . . ?
Si1 C21 H21C 109.5 . . ?
H21A C21 H21C 109.5 . . ?
H21B C21 H21C 109.5 . . ?
N1 C22 H22A 109.5 . . ?
N1 C22 H22B 109.5 . . ?
H22A C22 H22B 109.5 . . ?
N1 C22 H22C 109.5 . . ?
H22A C22 H22C 109.5 . . ?
H22B C22 H22C 109.5 . . ?

loop_
_geom_torsion_atom_site_label_1
_geom_torsion_atom_site_label_2
_geom_torsion_atom_site_label_3
_geom_torsion_atom_site_label_4
_geom_torsion
_geom_torsion_site_symmetry_1
_geom_torsion_site_symmetry_2
_geom_torsion_site_symmetry_3
_geom_torsion_site_symmetry_4
_geom_torsion_publ_flag
C2 N1 C1 C8 -175.8(5) . . . . ?
C22 N1 C1 C8 -2.6(9) . . . . ?
C2 N1 C1 C4 2.5(6) . . . . ?
C22 N1 C1 C4 175.7(5) . . . . ?
C1 N1 C2 O1 173.5(6) . . . . ?
C22 N1 C2 O1 0.2(9) . . . . ?
C1 N1 C2 C3 -4.6(6) . . . . ?
C22 N1 C2 C3 -177.9(5) . . . . ?
O1 C2 C3 C4 -173.1(6) . . . . ?
N1 C2 C3 C4 4.9(6) . . . . ?
O1 C2 C3 C10 -25.0(8) . . . . ?
N1 C2 C3 C10 153.1(5) . . . . ?
O1 C2 C3 C9 41.8(9) . . . . ?
N1 C2 C3 C9 -140.2(5) . . . . ?
N1 C1 C4 C5 -178.2(5) . . . . ?
C8 C1 C4 C5 0.2(8) . . . . ?
N1 C1 C4 C3 0.8(6) . . . . ?
C8 C1 C4 C3 179.2(5) . . . . ?
C2 C3 C4 C5 175.4(6) . . . . ?
C10 C3 C4 C5 31.4(10) . . . . ?
C9 C3 C4 C5 -41.6(10) . . . . ?
C2 C3 C4 C1 -3.5(6) . . . . ?
C10 C3 C4 C1 -147.5(5) . . . . ?
C9 C3 C4 C1 139.6(5) . . . . ?
C1 C4 C5 C6 -1.3(8) . . . . ?
C3 C4 C5 C6 179.9(6) . . . . ?
C4 C5 C6 C7 1.8(9) . . . . ?
C5 C6 C7 C8 -1.0(9) . . . . ?
C6 C7 C8 C1 -0.1(9) . . . . ?
N1 C1 C8 C7 178.7(5) . . . . ?
C4 C1 C8 C7 0.5(8) . . . . ?
C4 C3 C9 C10 115.8(6) . . . . ?
C2 C3 C9 C10 -105.6(6) . . . . ?
C4 C3 C9 C17 8.9(8) . . . . ?
C2 C3 C9 C17 147.5(5) . . . . ?
C10 C3 C9 C17 -107.0(6) . . . . ?
C4 C3 C9 C11 -133.2(6) . . . . ?
C2 C3 C9 C11 5.4(7) . . . . ?
C10 C3 C9 C11 111.0(6) . . . . ?
C17 C9 C10 C3 108.3(5) . . . . ?
C11 C9 C10 C3 -105.6(5) . . . . ?
C4 C3 C10 C9 -110.4(6) . . . . ?
C2 C3 C10 C9 108.9(5) . . . . ?
C10 C9 C11 C16 -37.6(7) . . . . ?
C17 C9 C11 C16 109.5(6) . . . . ?
C3 C9 C11 C16 -106.8(6) . . . . ?
C10 C9 C11 C12 144.9(5) . . . . ?
C17 C9 C11 C12 -67.9(6) . . . . ?
C3 C9 C11 C12 75.7(6) . . . . ?
C16 C11 C12 C13 0.0(8) . . . . ?
C9 C11 C12 C13 177.5(5) . . . . ?
C11 C12 C13 C14 -0.3(8) . . . . ?
C12 C13 C14 C15 0.3(9) . . . . ?
C13 C14 C15 C16 0.0(8) . . . . ?
C12 C11 C16 C15 0.4(8) . . . . ?
C9 C11 C16 C15 -177.1(5) . . . . ?
C14 C15 C16 C11 -0.3(8) . . . . ?
C10 C9 C17 C18 -136.4(5) . . . . ?
C11 C9 C17 C18 75.4(6) . . . . ?
C3 C9 C17 C18 -67.8(7) . . . . ?
C10 C9 C17 Si1 50.4(6) . . . . ?
C11 C9 C17 Si1 -97.7(5) . . . . ?
C3 C9 C17 Si1 119.1(5) . . . . ?
C19 Si1 C17 C18 -13.1(5) . . . . ?
C20 Si1 C17 C18 -134.0(5) . . . . ?
C21 Si1 C17 C18 105.5(5) . . . . ?
C19 Si1 C17 C9 160.4(4) . . . . ?
C20 Si1 C17 C9 39.6(5) . . . . ?
C21 Si1 C17 C9 -81.0(5) . . . . ?

_refine_diff_density_max         0.231
_refine_diff_density_min         -0.514
_refine_diff_density_rms         0.064

_shelx_res_file                  
;

    kr565-a.res created by SHELXL-2014/7


TITL kr565-a in P2(1)
CELL 1.54178 10.4794 7.0464 13.4791 90 100.0945 90
ZERR 2 0.0008 0.0006 0.001 0 0.0053 0
LATT -1
SYMM -X,0.5+Y,-Z
SFAC C H N O Si
UNIT 44 52 2 4 2

L.S. 10
PLAN  20
SIZE 0.198 0.175 0.118
TEMP -153.3
BOND $H
fmap 2
CONF
REM <olex2.extras>
REM <HklSrc "%.\\kr565-a.hkl">
REM </olex2.extras>
ACTA

WGHT    0.116400
FVAR       0.30022
SI1   5    0.439871    0.577898    0.177251    11.00000    0.03109    0.03196 =
         0.03297    0.00082    0.00483    0.00135
O1    4    1.022309    0.705992    0.238288    11.00000    0.03718    0.04980 =
         0.03690   -0.00381    0.00901   -0.00906
O2    4    0.605592    0.201241    0.338729    11.00000    0.04847    0.03967 =
         0.05783    0.01285    0.00830   -0.00183
N1    3    1.023759    0.638031    0.406552    11.00000    0.03302    0.03187 =
         0.03645   -0.00056    0.00212   -0.00173
C1    1    0.932984    0.630484    0.469959    11.00000    0.03960    0.02246 =
         0.03709   -0.00267    0.00449   -0.00337
C2    1    0.965810    0.675800    0.308117    11.00000    0.03860    0.03110 =
         0.03383   -0.00350    0.00501   -0.00780
C3    1    0.822180    0.677877    0.307891    11.00000    0.03696    0.03383 =
         0.02873   -0.00309    0.00688   -0.00548
C4    1    0.806756    0.655578    0.415059    11.00000    0.03912    0.02773 =
         0.03078   -0.00417    0.00586   -0.00478
C5    1    0.702352    0.658286    0.463253    11.00000    0.04135    0.03336 =
         0.03505   -0.00505    0.00759   -0.00496
AFIX  43
H5    2    0.617528    0.677924    0.426266    11.00000   -1.20000
AFIX   0
C6    1    0.722018    0.631607    0.568441    11.00000    0.05075    0.03780 =
         0.03230   -0.00084    0.01697   -0.00366
AFIX  43
H6    2    0.650207    0.629568    0.602758    11.00000   -1.20000
AFIX   0
C7    1    0.847673    0.608202    0.621868    11.00000    0.05919    0.03766 =
         0.02979   -0.00303    0.00853   -0.00489
AFIX  43
H7    2    0.860350    0.592405    0.692914    11.00000   -1.20000
AFIX   0
C8    1    0.953869    0.607390    0.574323    11.00000    0.04555    0.03092 =
         0.03383   -0.00026    0.00056   -0.00020
AFIX  43
H8    2    1.038932    0.591541    0.611595    11.00000   -1.20000
AFIX   0
C9    1    0.729234    0.586986    0.217682    11.00000    0.03008    0.03105 =
         0.02720    0.00029    0.00129    0.00036
C10   1    0.738748    0.798063    0.227629    11.00000    0.04058    0.03261 =
         0.03356   -0.00057    0.00812   -0.00117
AFIX  23
H10A  2    0.664248    0.866160    0.247065    11.00000   -1.20000
H10B  2    0.783053    0.867243    0.179477    11.00000   -1.20000
AFIX   0
C11   1    0.791260    0.484921    0.139129    11.00000    0.02998    0.03277 =
         0.02886   -0.00377    0.00276   -0.00513
C12   1    0.845248    0.306347    0.161267    11.00000    0.03523    0.03939 =
         0.03184    0.00228    0.00450    0.00096
AFIX  43
H12   2    0.845856    0.252569    0.225978    11.00000   -1.20000
AFIX   0
C13   1    0.898091    0.206199    0.089992    11.00000    0.03749    0.04364 =
         0.03950    0.00003    0.00813    0.00044
AFIX  43
H13   2    0.935062    0.084589    0.106211    11.00000   -1.20000
AFIX   0
C14   1    0.897406    0.282983   -0.005867    11.00000    0.03083    0.04890 =
         0.03993   -0.00824    0.01251   -0.00365
AFIX  43
H14   2    0.933175    0.214443   -0.055159    11.00000   -1.20000
AFIX   0
C15   1    0.843528    0.460877   -0.027369    11.00000    0.03241    0.05185 =
         0.02941   -0.00041    0.00390   -0.01138
AFIX  43
H15   2    0.842525    0.514421   -0.092184    11.00000   -1.20000
AFIX   0
C16   1    0.790646    0.563072    0.044379    11.00000    0.03521    0.03884 =
         0.02911    0.00160    0.00390   -0.00587
AFIX  43
H16   2    0.754465    0.685278    0.028537    11.00000   -1.20000
AFIX   0
C17   1    0.606013    0.493934    0.238137    11.00000    0.02956    0.02863 =
         0.03032   -0.00103    0.00333    0.00389
C18   1    0.609103    0.339103    0.291361    11.00000    0.02965    0.03211 =
         0.03898    0.00185    0.00151    0.00355
C19   1    0.323523    0.383552    0.185373    11.00000    0.03304    0.05050 =
         0.04626    0.00624    0.00087   -0.00882
AFIX 137
H19A  2    0.352907    0.268032    0.155714    11.00000   -1.50000
H19B  2    0.237865    0.419508    0.148519    11.00000   -1.50000
H19C  2    0.318147    0.360141    0.256190    11.00000   -1.50000
AFIX   0
C20   1    0.448019    0.639885    0.044697    11.00000    0.04576    0.05098 =
         0.04334    0.01074    0.01276    0.01464
AFIX 137
H20A  2    0.518311    0.731075    0.043380    11.00000   -1.50000
H20B  2    0.365560    0.696372    0.012712    11.00000   -1.50000
H20C  2    0.464487    0.524940    0.007999    11.00000   -1.50000
AFIX   0
C21   1    0.390547    0.788202    0.245295    11.00000    0.04093    0.04636 =
         0.04920   -0.01090    0.01046    0.01134
AFIX 137
H21A  2    0.404894    0.761924    0.317796    11.00000   -1.50000
H21B  2    0.298500    0.814890    0.221459    11.00000   -1.50000
H21C  2    0.442299    0.898421    0.232423    11.00000   -1.50000
AFIX   0
C22   1    1.162960    0.630003    0.439802    11.00000    0.03153    0.03658 =
         0.04689   -0.00023    0.00159   -0.00159
AFIX 137
H22A  2    1.206275    0.630484    0.380999    11.00000   -1.50000
H22B  2    1.185522    0.513596    0.478719    11.00000   -1.50000
H22C  2    1.191158    0.740502    0.482159    11.00000   -1.50000

AFIX   0
HKLF 4

REM  kr565-a in P2(1)
REM R1 =  0.0596 for    3398 Fo > 4sig(Fo)  and  0.0774 for all    3869 data
REM    239 parameters refined using      1 restraints

END

WGHT      0.1164      0.0000

REM Highest difference peak  0.231,  deepest hole -0.514,  1-sigma level  0.064
Q1    1   0.7158  0.5768  0.6872  11.00000  0.05    0.23
Q2    1   1.0789  0.3639  0.5984  11.00000  0.05    0.21
Q3    1   0.8917  0.9106  0.2676  11.00000  0.05    0.21
Q4    1   0.7652  0.5324  0.1805  11.00000  0.05    0.20
Q5    1   0.8767  0.8750  0.2046  11.00000  0.05    0.20
Q6    1   1.2521  0.8694  0.3809  11.00000  0.05    0.20
Q7    1   0.8004  0.8208  0.0011  11.00000  0.05    0.19
Q8    1   0.4579  0.8410  0.4792  11.00000  0.05    0.19
Q9    1   0.9966  0.2225 -0.0949  11.00000  0.05    0.19
Q10   1   0.4674  0.2188  0.0941  11.00000  0.05    0.18
Q11   1   0.3550  0.5096  0.2812  11.00000  0.05    0.18
Q12   1   0.2818  0.5954  0.2421  11.00000  0.05    0.18
Q13   1   0.2996  0.8473  0.0403  11.00000  0.05    0.18
Q14   1   1.0642  0.3744  0.3603  11.00000  0.05    0.18
Q15   1   0.4491  0.4999  0.2820  11.00000  0.05    0.17
Q16   1   0.7255  0.4951  0.5033  11.00000  0.05    0.17
Q17   1   0.5777  0.0790  0.2352  11.00000  0.05    0.17
Q18   1   0.5621  0.7580  0.2450  11.00000  0.05    0.17
Q19   1   0.9320  0.5528 -0.1380  11.00000  0.05    0.17
Q20   1   0.5968  0.5542  0.0142  11.00000  0.05    0.17
;
_shelx_res_checksum              89811
####################################################################### 
# 
# This file contains crystal structure data downloaded from the 
# Cambridge Structural Database (CSD) hosted by the Cambridge 
# Crystallographic Data Centre (CCDC).
# 
# Full information about CCDC data access policies and citation 
# guidelines are available at http://www.ccdc.cam.ac.uk/access/V1 
# 
# Audit and citation data items may have been added by the CCDC. 
# Please retain this information to preserve the provenance of 
# this file and to allow appropriate attribution of the data. 
# 
#######################################################################

data_KR41772
_database_code_depnum_ccdc_archive 'CCDC 1557298'
_audit_update_record             
;
2017-06-20 deposited with the CCDC.
2018-02-19 downloaded from the CCDC.
;

_audit_creation_method           SHELXL-2014/7
_shelx_SHELXL_version_number     2014/7
_chemical_name_systematic        ?
_chemical_name_common            ?
_chemical_melting_point          ?
_chemical_formula_moiety         'C22 H23 N O2 Si'
_chemical_formula_sum            'C22 H23 N O2 Si'
_chemical_formula_weight         361.50

loop_
_atom_type_symbol
_atom_type_description
_atom_type_scat_dispersion_real
_atom_type_scat_dispersion_imag
_atom_type_scat_source
C C 0.0181 0.0091 'International Tables Vol C Tables 4.2.6.8 and 6.1.1.4'
H H 0.0000 0.0000 'International Tables Vol C Tables 4.2.6.8 and 6.1.1.4'
N N 0.0311 0.0180 'International Tables Vol C Tables 4.2.6.8 and 6.1.1.4'
O O 0.0492 0.0322 'International Tables Vol C Tables 4.2.6.8 and 6.1.1.4'
Si Si 0.2541 0.3302 'International Tables Vol C Tables 4.2.6.8 and 6.1.1.4'

_space_group_crystal_system      orthorhombic
_space_group_IT_number           19
_space_group_name_H-M_alt        'P 21 21 21'
_space_group_name_Hall           'P 2ac 2ab'

_shelx_space_group_comment       
;
The symmetry employed for this shelxl refinement is uniquely defined
by the following loop, which should always be used as a source of
symmetry information in preference to the above space-group names.
They are only intended as comments.
;

loop_
_space_group_symop_operation_xyz
'x, y, z'
'-x+1/2, -y, z+1/2'
'-x, y+1/2, -z+1/2'
'x+1/2, -y+1/2, -z'

_cell_length_a                   9.4164(3)
_cell_length_b                   11.6775(4)
_cell_length_c                   17.2070(6)
_cell_angle_alpha                90
_cell_angle_beta                 90
_cell_angle_gamma                90
_cell_volume                     1892.08(11)
_cell_formula_units_Z            4
_cell_measurement_temperature    120(2)
_cell_measurement_reflns_used    9670
_cell_measurement_theta_min      4.576
_cell_measurement_theta_max      71.652

_exptl_crystal_description       block
_exptl_crystal_colour            colorless
_exptl_crystal_density_meas      ?
_exptl_crystal_density_method    ?
_exptl_crystal_density_diffrn    1.269
_exptl_crystal_F_000             768
_exptl_transmission_factor_min   ?
_exptl_transmission_factor_max   ?
_exptl_crystal_size_max          0.334
_exptl_crystal_size_mid          0.301
_exptl_crystal_size_min          0.222
_exptl_absorpt_coefficient_mu    1.214
_shelx_estimated_absorpt_T_min   ?
_shelx_estimated_absorpt_T_max   ?
_exptl_absorpt_correction_type   multi-scan
_exptl_absorpt_correction_T_max  0.7535
_exptl_absorpt_correction_T_min  0.6162
_exptl_absorpt_process_details   'SADABS (Krause et al. 2015)'
_exptl_absorpt_special_details   ?
_diffrn_ambient_temperature      120(2)
_diffrn_radiation_wavelength     1.54178
_diffrn_radiation_type           CuK\a
_diffrn_radiation_source         'Incoatec micro-focus'
_diffrn_radiation_monochromator  'MONTEL Multi-layer'
_diffrn_measurement_device_type  'Bruker APEX-II'
_diffrn_measurement_method       'combination of \w and \f-scans '
_diffrn_detector_area_resol_mean 8.33
_diffrn_reflns_number            40424
_diffrn_reflns_av_unetI/netI     0.0137
_diffrn_reflns_av_R_equivalents  0.0290
_diffrn_reflns_limit_h_min       -11
_diffrn_reflns_limit_h_max       11
_diffrn_reflns_limit_k_min       -12
_diffrn_reflns_limit_k_max       13
_diffrn_reflns_limit_l_min       -21
_diffrn_reflns_limit_l_max       21
_diffrn_reflns_theta_min         4.576
_diffrn_reflns_theta_max         71.740
_diffrn_reflns_theta_full        67.679
_diffrn_measured_fraction_theta_max 0.977
_diffrn_measured_fraction_theta_full 0.985
_diffrn_reflns_Laue_measured_fraction_max 0.977
_diffrn_reflns_Laue_measured_fraction_full 0.985
_diffrn_reflns_point_group_measured_fraction_max 0.978
_diffrn_reflns_point_group_measured_fraction_full 0.987
_reflns_number_total             3643
_reflns_number_gt                3638
_reflns_threshold_expression     'I > 2\s(I)'
_reflns_Friedel_coverage         0.748
_reflns_Friedel_fraction_max     0.979
_reflns_Friedel_fraction_full    0.988

_reflns_special_details          
;
 Reflections were merged by SHELXL according to the crystal
 class for the calculation of statistics and refinement.
 
 _reflns_Friedel_fraction is defined as the number of unique
 Friedel pairs measured divided by the number that would be
 possible theoretically, ignoring centric projections and
 systematic absences.
;

_computing_data_collection       'Bruker APEX-3 (Bruker, 2015)'
_computing_cell_refinement       'Bruker SAINT (Bruker, 2015)'
_computing_data_reduction        'Bruker SAINT (Bruker, 2015)'
_computing_structure_solution    'SHELXT (Sheldrick, 2015)'
_computing_structure_refinement  'SHELXL-2014 (Sheldrick, 2015)'
_computing_molecular_graphics    'OLEX2 (Dolomanov et al., 2010)'
_computing_publication_material  'CIFTAB (Sheldrick, 2008)'
_refine_special_details          ?
_refine_ls_structure_factor_coef Fsqd
_refine_ls_matrix_type           full
_refine_ls_weighting_scheme      calc
_refine_ls_weighting_details     
'w=1/[\s^2^(Fo^2^)+(0.0404P)^2^+0.4173P] where P=(Fo^2^+2Fc^2^)/3'
_atom_sites_solution_primary     vecmap
_atom_sites_solution_secondary   difmap
_atom_sites_solution_hydrogens   geom
_refine_ls_hydrogen_treatment    constr
_refine_ls_extinction_method     none
_refine_ls_extinction_coef       .
_refine_ls_abs_structure_details 
;
 Flack x determined using 1553 quotients [(I+)-(I-)]/[(I+)+(I-)]
 (Parsons, Flack and Wagner, Acta Cryst. B69 (2013) 249-259).
;
_refine_ls_abs_structure_Flack   0.048(3)
_chemical_absolute_configuration ad
_refine_ls_number_reflns         3643
_refine_ls_number_parameters     239
_refine_ls_number_restraints     0
_refine_ls_R_factor_all          0.0266
_refine_ls_R_factor_gt           0.0266
_refine_ls_wR_factor_ref         0.0703
_refine_ls_wR_factor_gt          0.0703
_refine_ls_goodness_of_fit_ref   1.103
_refine_ls_restrained_S_all      1.103
_refine_ls_shift/su_max          0.002
_refine_ls_shift/su_mean         0.000

loop_
_atom_site_label
_atom_site_type_symbol
_atom_site_fract_x
_atom_site_fract_y
_atom_site_fract_z
_atom_site_U_iso_or_equiv
_atom_site_adp_type
_atom_site_occupancy
_atom_site_site_symmetry_order
_atom_site_calc_flag
_atom_site_refinement_flags_posn
_atom_site_refinement_flags_adp
_atom_site_refinement_flags_occupancy
_atom_site_disorder_assembly
_atom_site_disorder_group
Si1 Si 0.13678(4) 0.24407(4) 0.73453(3) 0.01710(12) Uani 1 1 d . . . . .
O1 O 0.70659(16) 0.09997(15) 0.76997(10) 0.0398(4) Uani 1 1 d . . . . .
O2 O 0.37734(14) 0.16140(12) 0.84872(7) 0.0269(3) Uani 1 1 d . . . . .
N1 N 0.73230(17) 0.20403(14) 0.88291(9) 0.0232(3) Uani 1 1 d . . . . .
C1 C 0.68153(19) 0.30862(16) 0.91239(10) 0.0202(4) Uani 1 1 d . . . . .
C2 C 0.67722(19) 0.18175(18) 0.81098(11) 0.0256(4) Uani 1 1 d . . . . .
C3 C 0.56926(18) 0.27590(17) 0.79253(10) 0.0222(4) Uani 1 1 d . . . . .
C4 C 0.58633(19) 0.35737(16) 0.85961(10) 0.0201(4) Uani 1 1 d . . . . .
C5 C 0.5218(2) 0.46069(18) 0.87583(12) 0.0284(4) Uani 1 1 d . . . . .
H5 H 0.4566 0.4942 0.8403 0.034 Uiso 1 1 calc R U . . .
C6 C 0.5550(2) 0.51465(19) 0.94587(14) 0.0346(5) Uani 1 1 d . . . . .
H6 H 0.5111 0.5855 0.9585 0.042 Uiso 1 1 calc R U . . .
C7 C 0.6509(2) 0.4662(2) 0.99717(12) 0.0345(5) Uani 1 1 d . . . . .
H7 H 0.6726 0.5051 1.0442 0.041 Uiso 1 1 calc R U . . .
C8 C 0.7166(2) 0.36158(18) 0.98144(11) 0.0263(4) Uani 1 1 d . . . . .
H8 H 0.7825 0.3284 1.0167 0.032 Uiso 1 1 calc R U . . .
C9 C 0.41737(18) 0.22395(16) 0.79662(10) 0.0198(4) Uani 1 1 d . . . . .
C10 C 0.33595(17) 0.26139(15) 0.72781(9) 0.0178(3) Uani 1 1 d . . . . .
C11 C 0.42786(18) 0.31047(16) 0.67770(10) 0.0181(3) Uani 1 1 d . . . . .
C12 C 0.5767(2) 0.3249(2) 0.71004(10) 0.0289(4) Uani 1 1 d . . . . .
H12A H 0.6041 0.4067 0.7111 0.035 Uiso 1 1 calc R U . . .
H12B H 0.6465 0.2822 0.6782 0.035 Uiso 1 1 calc R U . . .
C13 C 0.39902(18) 0.34380(15) 0.59652(10) 0.0182(4) Uani 1 1 d . . . . .
C14 C 0.4699(2) 0.43522(17) 0.56111(11) 0.0231(4) Uani 1 1 d . . . . .
H14 H 0.5374 0.4784 0.5898 0.028 Uiso 1 1 calc R U . . .
C15 C 0.4421(2) 0.46315(18) 0.48407(11) 0.0275(4) Uani 1 1 d . . . . .
H15 H 0.4906 0.5254 0.4605 0.033 Uiso 1 1 calc R U . . .
C16 C 0.3440(2) 0.40072(18) 0.44141(11) 0.0272(4) Uani 1 1 d . . . . .
H16 H 0.3242 0.4208 0.3890 0.033 Uiso 1 1 calc R U . . .
C17 C 0.2750(2) 0.30869(18) 0.47572(11) 0.0257(4) Uani 1 1 d . . . . .
H17 H 0.2082 0.2654 0.4466 0.031 Uiso 1 1 calc R U . . .
C18 C 0.30294(19) 0.27965(16) 0.55227(10) 0.0213(4) Uani 1 1 d . . . . .
H18 H 0.2565 0.2156 0.5749 0.026 Uiso 1 1 calc R U . . .
C19 C 0.0334(2) 0.32505(18) 0.66005(11) 0.0259(4) Uani 1 1 d . . . . .
H19A H 0.0709 0.4031 0.6559 0.039 Uiso 1 1 calc R U . . .
H19B H -0.0667 0.3280 0.6755 0.039 Uiso 1 1 calc R U . . .
H19C H 0.0418 0.2866 0.6096 0.039 Uiso 1 1 calc R U . . .
C20 C 0.0947(2) 0.08845(16) 0.73137(13) 0.0309(4) Uani 1 1 d . . . . .
H20A H -0.0078 0.0776 0.7374 0.046 Uiso 1 1 calc R U . . .
H20B H 0.1447 0.0492 0.7736 0.046 Uiso 1 1 calc R U . . .
H20C H 0.1253 0.0566 0.6814 0.046 Uiso 1 1 calc R U . . .
C21 C 0.0906(2) 0.31043(18) 0.83009(11) 0.0273(4) Uani 1 1 d . . . . .
H21A H 0.1334 0.3868 0.8335 0.041 Uiso 1 1 calc R U . . .
H21B H 0.1269 0.2624 0.8723 0.041 Uiso 1 1 calc R U . . .
H21C H -0.0129 0.3170 0.8346 0.041 Uiso 1 1 calc R U . . .
C22 C 0.8314(2) 0.1300(2) 0.92330(14) 0.0345(5) Uani 1 1 d . . . . .
H22A H 0.7910 0.1072 0.9734 0.052 Uiso 1 1 calc R U . . .
H22B H 0.9208 0.1711 0.9319 0.052 Uiso 1 1 calc R U . . .
H22C H 0.8496 0.0616 0.8918 0.052 Uiso 1 1 calc R U . . .

loop_
_atom_site_aniso_label
_atom_site_aniso_U_11
_atom_site_aniso_U_22
_atom_site_aniso_U_33
_atom_site_aniso_U_23
_atom_site_aniso_U_13
_atom_site_aniso_U_12
Si1 0.0142(2) 0.0180(2) 0.0191(2) 0.00149(17) -0.00089(16) -0.00137(17)
O1 0.0269(7) 0.0485(9) 0.0440(9) -0.0207(8) 0.0009(7) 0.0058(7)
O2 0.0225(7) 0.0383(8) 0.0198(6) 0.0097(5) 0.0006(5) 0.0007(6)
N1 0.0180(7) 0.0268(8) 0.0248(7) 0.0003(6) -0.0044(6) 0.0039(6)
C1 0.0164(8) 0.0257(9) 0.0184(8) 0.0036(7) 0.0010(6) -0.0027(7)
C2 0.0163(8) 0.0354(11) 0.0250(9) -0.0054(8) -0.0002(7) 0.0005(8)
C3 0.0154(8) 0.0359(11) 0.0154(8) 0.0013(7) -0.0003(6) 0.0005(7)
C4 0.0156(8) 0.0273(10) 0.0174(8) 0.0029(7) 0.0006(6) -0.0019(7)
C5 0.0214(9) 0.0277(11) 0.0361(10) 0.0079(8) 0.0035(8) 0.0003(8)
C6 0.0283(11) 0.0250(11) 0.0505(13) -0.0072(9) 0.0120(9) -0.0054(8)
C7 0.0325(11) 0.0396(12) 0.0314(10) -0.0122(9) 0.0083(9) -0.0169(9)
C8 0.0236(9) 0.0370(11) 0.0185(8) 0.0010(8) -0.0014(7) -0.0098(8)
C9 0.0164(8) 0.0270(10) 0.0161(8) 0.0002(7) 0.0005(7) 0.0022(7)
C10 0.0175(8) 0.0205(8) 0.0155(8) -0.0015(7) -0.0016(6) 0.0002(6)
C11 0.0167(8) 0.0223(9) 0.0154(8) -0.0011(6) -0.0005(6) 0.0005(7)
C12 0.0167(8) 0.0540(13) 0.0160(8) 0.0053(8) -0.0004(7) -0.0064(9)
C13 0.0167(8) 0.0233(9) 0.0145(8) -0.0001(6) 0.0011(6) 0.0034(7)
C14 0.0211(9) 0.0271(10) 0.0210(9) 0.0010(7) 0.0005(7) -0.0013(7)
C15 0.0273(10) 0.0309(10) 0.0243(9) 0.0071(8) 0.0032(8) 0.0014(8)
C16 0.0299(10) 0.0377(11) 0.0139(8) 0.0035(7) 0.0007(7) 0.0060(8)
C17 0.0262(9) 0.0332(10) 0.0177(8) -0.0041(7) -0.0023(7) 0.0026(8)
C18 0.0224(8) 0.0234(9) 0.0182(8) -0.0014(7) 0.0010(7) 0.0017(7)
C19 0.0192(8) 0.0299(11) 0.0287(9) 0.0036(8) -0.0031(7) 0.0028(7)
C20 0.0295(10) 0.0212(9) 0.0420(11) 0.0041(8) -0.0047(9) -0.0058(8)
C21 0.0230(9) 0.0358(11) 0.0232(9) -0.0004(8) 0.0043(7) 0.0050(8)
C22 0.0230(10) 0.0336(12) 0.0469(12) 0.0105(9) -0.0085(9) 0.0040(8)

_geom_special_details            
;
 All esds (except the esd in the dihedral angle between two l.s. planes)
 are estimated using the full covariance matrix.  The cell esds are taken
 into account individually in the estimation of esds in distances, angles
 and torsion angles; correlations between esds in cell parameters are only
 used when they are defined by crystal symmetry.  An approximate (isotropic)
 treatment of cell esds is used for estimating esds involving l.s. planes.
;

loop_
_geom_bond_atom_site_label_1
_geom_bond_atom_site_label_2
_geom_bond_distance
_geom_bond_site_symmetry_2
_geom_bond_publ_flag
Si1 C20 1.861(2) . ?
Si1 C19 1.8666(19) . ?
Si1 C21 1.8691(19) . ?
Si1 C10 1.8899(17) . ?
O1 C2 1.219(2) . ?
O2 C9 1.216(2) . ?
N1 C2 1.367(2) . ?
N1 C1 1.406(2) . ?
N1 C22 1.450(2) . ?
C1 C8 1.380(3) . ?
C1 C4 1.397(3) . ?
C2 C3 1.531(3) . ?
C3 C4 1.504(2) . ?
C3 C12 1.532(2) . ?
C3 C9 1.555(2) . ?
C4 C5 1.379(3) . ?
C5 C6 1.395(3) . ?
C5 H5 0.9500 . ?
C6 C7 1.384(3) . ?
C6 H6 0.9500 . ?
C7 C8 1.396(3) . ?
C7 H7 0.9500 . ?
C8 H8 0.9500 . ?
C9 C10 1.477(2) . ?
C10 C11 1.349(2) . ?
C11 C13 1.475(2) . ?
C11 C12 1.517(2) . ?
C12 H12A 0.9900 . ?
C12 H12B 0.9900 . ?
C13 C14 1.399(3) . ?
C13 C18 1.400(2) . ?
C14 C15 1.390(3) . ?
C14 H14 0.9500 . ?
C15 C16 1.387(3) . ?
C15 H15 0.9500 . ?
C16 C17 1.388(3) . ?
C16 H16 0.9500 . ?
C17 C18 1.385(3) . ?
C17 H17 0.9500 . ?
C18 H18 0.9500 . ?
C19 H19A 0.9800 . ?
C19 H19B 0.9800 . ?
C19 H19C 0.9800 . ?
C20 H20A 0.9800 . ?
C20 H20B 0.9800 . ?
C20 H20C 0.9800 . ?
C21 H21A 0.9800 . ?
C21 H21B 0.9800 . ?
C21 H21C 0.9800 . ?
C22 H22A 0.9800 . ?
C22 H22B 0.9800 . ?
C22 H22C 0.9800 . ?

loop_
_geom_angle_atom_site_label_1
_geom_angle_atom_site_label_2
_geom_angle_atom_site_label_3
_geom_angle
_geom_angle_site_symmetry_1
_geom_angle_site_symmetry_3
_geom_angle_publ_flag
C20 Si1 C19 111.33(10) . . ?
C20 Si1 C21 112.40(10) . . ?
C19 Si1 C21 105.81(9) . . ?
C20 Si1 C10 108.29(9) . . ?
C19 Si1 C10 114.92(8) . . ?
C21 Si1 C10 103.92(8) . . ?
C2 N1 C1 111.27(15) . . ?
C2 N1 C22 124.39(18) . . ?
C1 N1 C22 124.33(17) . . ?
C8 C1 C4 122.07(19) . . ?
C8 C1 N1 128.20(18) . . ?
C4 C1 N1 109.72(16) . . ?
O1 C2 N1 125.94(19) . . ?
O1 C2 C3 126.38(18) . . ?
N1 C2 C3 107.65(16) . . ?
C4 C3 C2 102.95(14) . . ?
C4 C3 C12 118.02(17) . . ?
C2 C3 C12 115.47(16) . . ?
C4 C3 C9 108.07(14) . . ?
C2 C3 C9 108.74(15) . . ?
C12 C3 C9 103.28(14) . . ?
C5 C4 C1 120.49(18) . . ?
C5 C4 C3 131.40(17) . . ?
C1 C4 C3 108.04(16) . . ?
C4 C5 C6 118.11(19) . . ?
C4 C5 H5 120.9 . . ?
C6 C5 H5 120.9 . . ?
C7 C6 C5 120.8(2) . . ?
C7 C6 H6 119.6 . . ?
C5 C6 H6 119.6 . . ?
C6 C7 C8 121.55(19) . . ?
C6 C7 H7 119.2 . . ?
C8 C7 H7 119.2 . . ?
C1 C8 C7 116.94(19) . . ?
C1 C8 H8 121.5 . . ?
C7 C8 H8 121.5 . . ?
O2 C9 C10 127.44(16) . . ?
O2 C9 C3 123.55(16) . . ?
C10 C9 C3 109.01(14) . . ?
C11 C10 C9 107.77(14) . . ?
C11 C10 Si1 136.14(13) . . ?
C9 C10 Si1 115.75(12) . . ?
C10 C11 C13 126.80(16) . . ?
C10 C11 C12 113.90(15) . . ?
C13 C11 C12 119.21(15) . . ?
C11 C12 C3 104.84(15) . . ?
C11 C12 H12A 110.8 . . ?
C3 C12 H12A 110.8 . . ?
C11 C12 H12B 110.8 . . ?
C3 C12 H12B 110.8 . . ?
H12A C12 H12B 108.9 . . ?
C14 C13 C18 118.69(16) . . ?
C14 C13 C11 121.73(16) . . ?
C18 C13 C11 119.53(16) . . ?
C15 C14 C13 120.28(18) . . ?
C15 C14 H14 119.9 . . ?
C13 C14 H14 119.9 . . ?
C16 C15 C14 120.48(18) . . ?
C16 C15 H15 119.8 . . ?
C14 C15 H15 119.8 . . ?
C15 C16 C17 119.59(17) . . ?
C15 C16 H16 120.2 . . ?
C17 C16 H16 120.2 . . ?
C18 C17 C16 120.32(18) . . ?
C18 C17 H17 119.8 . . ?
C16 C17 H17 119.8 . . ?
C17 C18 C13 120.60(18) . . ?
C17 C18 H18 119.7 . . ?
C13 C18 H18 119.7 . . ?
Si1 C19 H19A 109.5 . . ?
Si1 C19 H19B 109.5 . . ?
H19A C19 H19B 109.5 . . ?
Si1 C19 H19C 109.5 . . ?
H19A C19 H19C 109.5 . . ?
H19B C19 H19C 109.5 . . ?
Si1 C20 H20A 109.5 . . ?
Si1 C20 H20B 109.5 . . ?
H20A C20 H20B 109.5 . . ?
Si1 C20 H20C 109.5 . . ?
H20A C20 H20C 109.5 . . ?
H20B C20 H20C 109.5 . . ?
Si1 C21 H21A 109.5 . . ?
Si1 C21 H21B 109.5 . . ?
H21A C21 H21B 109.5 . . ?
Si1 C21 H21C 109.5 . . ?
H21A C21 H21C 109.5 . . ?
H21B C21 H21C 109.5 . . ?
N1 C22 H22A 109.5 . . ?
N1 C22 H22B 109.5 . . ?
H22A C22 H22B 109.5 . . ?
N1 C22 H22C 109.5 . . ?
H22A C22 H22C 109.5 . . ?
H22B C22 H22C 109.5 . . ?

loop_
_geom_torsion_atom_site_label_1
_geom_torsion_atom_site_label_2
_geom_torsion_atom_site_label_3
_geom_torsion_atom_site_label_4
_geom_torsion
_geom_torsion_site_symmetry_1
_geom_torsion_site_symmetry_2
_geom_torsion_site_symmetry_3
_geom_torsion_site_symmetry_4
_geom_torsion_publ_flag
C2 N1 C1 C8 -177.51(18) . . . . ?
C22 N1 C1 C8 1.9(3) . . . . ?
C2 N1 C1 C4 1.5(2) . . . . ?
C22 N1 C1 C4 -179.09(18) . . . . ?
C1 N1 C2 O1 176.8(2) . . . . ?
C22 N1 C2 O1 -2.6(3) . . . . ?
C1 N1 C2 C3 -4.9(2) . . . . ?
C22 N1 C2 C3 175.72(17) . . . . ?
O1 C2 C3 C4 -175.6(2) . . . . ?
N1 C2 C3 C4 6.06(19) . . . . ?
O1 C2 C3 C12 -45.5(3) . . . . ?
N1 C2 C3 C12 136.12(17) . . . . ?
O1 C2 C3 C9 70.0(2) . . . . ?
N1 C2 C3 C9 -108.40(16) . . . . ?
C8 C1 C4 C5 -1.1(3) . . . . ?
N1 C1 C4 C5 179.83(16) . . . . ?
C8 C1 C4 C3 -178.30(16) . . . . ?
N1 C1 C4 C3 2.6(2) . . . . ?
C2 C3 C4 C5 178.02(19) . . . . ?
C12 C3 C4 C5 49.5(3) . . . . ?
C9 C3 C4 C5 -67.0(2) . . . . ?
C2 C3 C4 C1 -5.18(19) . . . . ?
C12 C3 C4 C1 -133.66(17) . . . . ?
C9 C3 C4 C1 109.76(17) . . . . ?
C1 C4 C5 C6 0.3(3) . . . . ?
C3 C4 C5 C6 176.76(19) . . . . ?
C4 C5 C6 C7 0.6(3) . . . . ?
C5 C6 C7 C8 -0.8(3) . . . . ?
C4 C1 C8 C7 0.9(3) . . . . ?
N1 C1 C8 C7 179.82(17) . . . . ?
C6 C7 C8 C1 0.0(3) . . . . ?
C4 C3 C9 O2 -65.9(2) . . . . ?
C2 C3 C9 O2 45.2(2) . . . . ?
C12 C3 C9 O2 168.35(19) . . . . ?
C4 C3 C9 C10 115.17(16) . . . . ?
C2 C3 C9 C10 -133.75(15) . . . . ?
C12 C3 C9 C10 -10.6(2) . . . . ?
O2 C9 C10 C11 -167.89(19) . . . . ?
C3 C9 C10 C11 11.0(2) . . . . ?
O2 C9 C10 Si1 17.8(3) . . . . ?
C3 C9 C10 Si1 -163.30(12) . . . . ?
C20 Si1 C10 C11 117.7(2) . . . . ?
C19 Si1 C10 C11 -7.4(2) . . . . ?
C21 Si1 C10 C11 -122.6(2) . . . . ?
C20 Si1 C10 C9 -70.06(15) . . . . ?
C19 Si1 C10 C9 164.77(13) . . . . ?
C21 Si1 C10 C9 49.64(15) . . . . ?
C9 C10 C11 C13 169.61(17) . . . . ?
Si1 C10 C11 C13 -17.8(3) . . . . ?
C9 C10 C11 C12 -6.9(2) . . . . ?
Si1 C10 C11 C12 165.73(16) . . . . ?
C10 C11 C12 C3 0.0(2) . . . . ?
C13 C11 C12 C3 -176.78(16) . . . . ?
C4 C3 C12 C11 -112.74(19) . . . . ?
C2 C3 C12 C11 124.94(18) . . . . ?
C9 C3 C12 C11 6.4(2) . . . . ?
C10 C11 C13 C14 150.64(19) . . . . ?
C12 C11 C13 C14 -33.0(3) . . . . ?
C10 C11 C13 C18 -32.2(3) . . . . ?
C12 C11 C13 C18 144.11(18) . . . . ?
C18 C13 C14 C15 1.7(3) . . . . ?
C11 C13 C14 C15 178.87(17) . . . . ?
C13 C14 C15 C16 -0.1(3) . . . . ?
C14 C15 C16 C17 -1.0(3) . . . . ?
C15 C16 C17 C18 0.4(3) . . . . ?
C16 C17 C18 C13 1.2(3) . . . . ?
C14 C13 C18 C17 -2.3(3) . . . . ?
C11 C13 C18 C17 -179.48(17) . . . . ?

_refine_diff_density_max         0.131
_refine_diff_density_min         -0.292
_refine_diff_density_rms         0.056

_shelx_res_file                  
;

    KR41772.res created by SHELXL-2014/7


TITL kr41772_a.res in P2(1)2(1)2(1)
REM Old TITL KR41772 in P2(1)2(1)2(1)
REM SHELXT solution in P2(1)2(1)2(1)
REM R1 0.108, Rweak 0.029, Alpha 0.001, Orientation as input
REM Flack x = 0.105 ( 0.005 ) from Parsons' quotients
REM Formula found by SHELXT: C22 N O2 Si
CELL 1.54178 9.4164 11.6775 17.207 90 90 90
ZERR 4 0.0003 0.0004 0.0006 0 0 0
LATT -1
SYMM 0.5-X,-Y,0.5+Z
SYMM -X,0.5+Y,0.5-Z
SYMM 0.5+X,0.5-Y,-Z
SFAC C H N O Si
UNIT 88 92 4 8 4

L.S. 10
PLAN  20
TEMP -153.13
BOND $H
MORE -1
CONF
fmap 2
ACTA

WGHT    0.040400    0.417300
FVAR       0.77169
SI1   5    0.136780    0.244072    0.734530    11.00000    0.01423    0.01801 =
         0.01905    0.00149   -0.00089   -0.00137
O1    4    0.706587    0.099969    0.769972    11.00000    0.02685    0.04851 =
         0.04400   -0.02071    0.00091    0.00584
O2    4    0.377336    0.161397    0.848716    11.00000    0.02251    0.03834 =
         0.01982    0.00970    0.00058    0.00072
N1    3    0.732303    0.204028    0.882910    11.00000    0.01803    0.02676 =
         0.02477    0.00034   -0.00442    0.00387
C1    1    0.681527    0.308624    0.912388    11.00000    0.01637    0.02571 =
         0.01839    0.00364    0.00096   -0.00274
C2    1    0.677216    0.181753    0.810982    11.00000    0.01631    0.03543 =
         0.02495   -0.00539   -0.00020    0.00047
C3    1    0.569261    0.275897    0.792527    11.00000    0.01540    0.03591 =
         0.01535    0.00131   -0.00025    0.00048
C4    1    0.586331    0.357368    0.859605    11.00000    0.01556    0.02733 =
         0.01738    0.00291    0.00056   -0.00190
C5    1    0.521805    0.460688    0.875828    11.00000    0.02140    0.02772 =
         0.03612    0.00792    0.00353    0.00035
AFIX  43
H5    2    0.456638    0.494155    0.840325    11.00000   -1.20000
AFIX   0
C6    1    0.554972    0.514651    0.945873    11.00000    0.02827    0.02502 =
         0.05050   -0.00721    0.01201   -0.00543
AFIX  43
H6    2    0.511129    0.585518    0.958502    11.00000   -1.20000
AFIX   0
C7    1    0.650922    0.466242    0.997174    11.00000    0.03248    0.03965 =
         0.03141   -0.01217    0.00830   -0.01694
AFIX  43
H7    2    0.672588    0.505123    1.044199    11.00000   -1.20000
AFIX   0
C8    1    0.716640    0.361585    0.981439    11.00000    0.02359    0.03695 =
         0.01845    0.00097   -0.00140   -0.00979
AFIX  43
H8    2    0.782506    0.328372    1.016665    11.00000   -1.20000
AFIX   0
C9    1    0.417367    0.223950    0.796615    11.00000    0.01643    0.02702 =
         0.01606    0.00022    0.00053    0.00219
C10   1    0.335953    0.261394    0.727811    11.00000    0.01754    0.02046 =
         0.01550   -0.00145   -0.00164    0.00023
C11   1    0.427856    0.310472    0.677701    11.00000    0.01667    0.02232 =
         0.01538   -0.00108   -0.00052    0.00054
C12   1    0.576709    0.324877    0.710044    11.00000    0.01669    0.05398 =
         0.01597    0.00529   -0.00038   -0.00643
AFIX  23
H12A  2    0.604121    0.406708    0.711135    11.00000   -1.20000
H12B  2    0.646524    0.282209    0.678231    11.00000   -1.20000
AFIX   0
C13   1    0.399018    0.343803    0.596520    11.00000    0.01672    0.02330 =
         0.01446   -0.00014    0.00113    0.00341
C14   1    0.469935    0.435222    0.561112    11.00000    0.02114    0.02708 =
         0.02095    0.00096    0.00050   -0.00134
AFIX  43
H14   2    0.537429    0.478406    0.589835    11.00000   -1.20000
AFIX   0
C15   1    0.442065    0.463147    0.484075    11.00000    0.02727    0.03088 =
         0.02429    0.00715    0.00317    0.00137
AFIX  43
H15   2    0.490550    0.525446    0.460483    11.00000   -1.20000
AFIX   0
C16   1    0.343993    0.400715    0.441412    11.00000    0.02991    0.03770 =
         0.01389    0.00352    0.00070    0.00601
AFIX  43
H16   2    0.324192    0.420819    0.389023    11.00000   -1.20000
AFIX   0
C17   1    0.274958    0.308694    0.475719    11.00000    0.02623    0.03317 =
         0.01767   -0.00413   -0.00229    0.00257
AFIX  43
H17   2    0.208185    0.265400    0.446571    11.00000   -1.20000
AFIX   0
C18   1    0.302936    0.279655    0.552268    11.00000    0.02235    0.02343 =
         0.01824   -0.00138    0.00098    0.00172
AFIX  43
H18   2    0.256491    0.215622    0.574934    11.00000   -1.20000
AFIX   0
C19   1    0.033395    0.325052    0.660053    11.00000    0.01915    0.02989 =
         0.02866    0.00360   -0.00312    0.00280
AFIX 137
H19A  2    0.070862    0.403109    0.655914    11.00000   -1.50000
H19B  2   -0.066714    0.327998    0.675493    11.00000   -1.50000
H19C  2    0.041759    0.286563    0.609649    11.00000   -1.50000
AFIX   0
C20   1    0.094749    0.088447    0.731369    11.00000    0.02951    0.02124 =
         0.04197    0.00409   -0.00471   -0.00580
AFIX 137
H20A  2   -0.007848    0.077555    0.737430    11.00000   -1.50000
H20B  2    0.144690    0.049171    0.773634    11.00000   -1.50000
H20C  2    0.125269    0.056649    0.681378    11.00000   -1.50000
AFIX   0
C21   1    0.090558    0.310427    0.830086    11.00000    0.02297    0.03581 =
         0.02317   -0.00039    0.00435    0.00503
AFIX 137
H21A  2    0.133363    0.386762    0.833454    11.00000   -1.50000
H21B  2    0.126949    0.262359    0.872311    11.00000   -1.50000
H21C  2   -0.012873    0.316954    0.834596    11.00000   -1.50000
AFIX   0
C22   1    0.831442    0.129993    0.923298    11.00000    0.02302    0.03363 =
         0.04691    0.01049   -0.00848    0.00403
AFIX 137
H22A  2    0.790953    0.107215    0.973436    11.00000   -1.50000
H22B  2    0.920782    0.171112    0.931943    11.00000   -1.50000
H22C  2    0.849606    0.061608    0.891816    11.00000   -1.50000

AFIX   0
HKLF 4

REM  kr41772_a.res in P2(1)2(1)2(1)
REM R1 =  0.0266 for    3638 Fo > 4sig(Fo)  and  0.0266 for all    3643 data
REM    239 parameters refined using      0 restraints

END

WGHT      0.0401      0.4245

REM Highest difference peak  0.131,  deepest hole -0.292,  1-sigma level  0.056
Q1    1   0.3300  0.4125  0.8962  11.00000  0.05    0.13
Q2    1   0.5022  0.5528  0.7572  11.00000  0.05    0.13
Q3    1   0.1947  0.4651  0.6648  11.00000  0.05    0.13
Q4    1   0.5710  0.5177  0.7219  11.00000  0.05    0.13
Q5    1   0.2323  0.4307  0.7683  11.00000  0.05    0.13
Q6    1   0.9077  0.1985  0.9629  11.00000  0.05    0.13
Q7    1   0.3015  0.4403  0.8633  11.00000  0.05    0.13
Q8    1   0.6749  0.5023  0.5978  11.00000  0.05    0.13
Q9    1   0.3711  0.3183  0.9117  11.00000  0.05    0.12
Q10   1   0.5139  0.4776  0.6938  11.00000  0.05    0.12
Q11   1   0.5652  0.5170  0.6843  11.00000  0.05    0.12
Q12   1   0.4422  0.6220  0.9688  11.00000  0.05    0.12
Q13   1  -0.1048  0.0655  0.6991  11.00000  0.05    0.12
Q14   1   0.1645  0.3571  0.5576  11.00000  0.05    0.12
Q15   1   0.2587 -0.0025  0.7174  11.00000  0.05    0.12
Q16   1   0.0837  0.4739  0.6856  11.00000  0.05    0.12
Q17   1   0.1854  0.4764  0.7825  11.00000  0.05    0.12
Q18   1   0.1406  0.0074  0.8155  11.00000  0.05    0.12
Q19   1   0.5435  0.0406  0.7912  11.00000  0.05    0.11
Q20   1  -0.1011 -0.0023  0.7131  11.00000  0.05    0.11
;
_shelx_res_checksum              34477
